# Supplementary material for: Quickly identifying identical and closely related subjects in large databases using genotype data
Source: PLoS One. 2017 Jun 13;12(6):e0179106. doi: 10.1371/journal.pone.0179106 (PMC5469481; doi:10.1371/journal.pone.0179106)
Supplement: S1 Table — (XLSX) [file pone.0179106.s001.xlsx]

## Sheet: Sheet1
Study	#samples	#SNPs with genotypes	Missing genotypes (%)	Missing genotypes due to platform coverage (%)	Missing genotype due to other reasons (%)
phs000001	593	1575	84.28	84.25	0.03
phs000016	2742	8117	19.46	18.83	0.63
phs000017	3130	9281	8.56	7.19	1.37
phs000018	1807	7094	29.52	29.06	0.46
phs000019	2746	7260	27.76	27.4	0.36
phs000020	3651	7136	29.06	28.64	0.42
phs000021	4863	9281	8.55	7.19	1.36
phs000048	886	2860	71.71	71.4	0.31
phs000049	277	7113	28.87	28.87	0
phs000050	270	8118	18.84	18.82	0.02
phs000086	1424	9965	0.5	0.35	0.15
phs000088	1173	7112	29.29	28.88	0.41
phs000089	1741	10000	0.14	0	0.14
phs000090	13113	7111	29.12	28.89	0.23
phs000091	6013	7242	28.3	27.58	0.72
phs000092	4169	9990	0.27	0.1	0.17
phs000094	7202	9989	0.25	0.11	0.14
phs000095	4162	9998	0.16	0.02	0.14
phs000096	9096	10000	0.92	0	0.92
phs000100	1706	9983	0.24	0.17	0.07
phs000101	1814	10000	0.31	0	0.31
phs000102	485	9999	0.4	0.01	0.39
phs000103	3907	9977	0.36	0.23	0.13
phs000124	1662	9997	1.16	0.03	1.13
phs000125	1957	9998	0.16	0.02	0.14
phs000127	432	10000	0.14	0	0.14
phs000130	1760	9999	0.75	0.01	0.74
phs000138	1487	9986	0.2	0.14	0.06
phs000139	3002	7402	27.13	25.98	1.15
phs000142	3057	9981	0.23	0.19	0.04
phs000143	1985	9450	5.89	5.5	0.39
phs000145	4077	7066	31.01	29.34	1.67
phs000147	2665	10000	0.62	0	0.62
phs000159	22	9973	37.16	0.27	36.89
phs000167	2969	7298	27.49	27.02	0.47
phs000168	5220	9992	0.12	0.08	0.04
phs000169	2956	9989	0.17	0.11	0.06
phs000170	3947	9978	0.25	0.22	0.03
phs000171	1891	9954	0.55	0.46	0.09
phs000179	1008	9806	2.05	1.94	0.11
phs000180	4131	10000	0.02	0	0.02
phs000181	6756	9990	4.2	0.1	4.1
phs000182	3309	10000	0.11	0	0.11
phs000187	3120	9802	2.01	1.98	0.03
phs000188	3058	9973	1.43	0.27	1.16
phs000196	3986	9803	2	1.97	0.03
phs000200	12007	7298	27.16	27.02	0.14
phs000202	297	9998	0.49	0.02	0.47
phs000203	3398	9909	1.02	0.91	0.11
phs000206	9702	10000	0.15	0	0.15
phs000207	2300	9999	0.23	0.01	0.22
phs000211	400	9431	6.18	5.69	0.49
phs000219	1588	7401	25.99	25.99	0
phs000224	1776	9998	0.18	0.02	0.16
phs000226	4791	9988	2.23	0.12	2.11
phs000234	3324	9972	0.3	0.28	0.02
phs000237	3441	9956	1.18	0.44	0.74
phs000238	5238	9953	0.52	0.47	0.05
phs000240	1096	9797	2.08	2.03	0.05
phs000248	3542	9786	2.32	2.14	0.18
phs000249	380	10000	0.26	0	0.26
phs000250	351	9513	5	4.87	0.13
phs000267	7847	9983	1.65	0.17	1.48
phs000268	184	7296	27.14	27.04	0.1
phs000269	716	7297	27.68	27.03	0.65
phs000272	2493	9923	0.82	0.77	0.05
phs000274	2273	9964	0.43	0.36	0.07
phs000275	924	9060	9.6	9.4	0.2
phs000276	5402	10000	0.11	0	0.11
phs000277	6672	10000	1.3	0	1.3
phs000284	697	7412	27.28	25.88	1.4
phs000285	812	7412	27.63	25.88	1.75
phs000289	2679	9978	0.25	0.22	0.03
phs000292	1915	9804	2	1.96	0.04
phs000294	6042	9138	8.86	8.62	0.24
phs000297	5482	9998	0.68	0.02	0.66
phs000302	350	9995	0.17	0.05	0.12
phs000303	1869	9701	3.2	2.99	0.21
phs000304	1205	9760	2.45	2.4	0.05
phs000305	1763	9919	0.83	0.81	0.02
phs000306	9351	9977	0.88	0.23	0.65
phs000308	2216	9796	2.29	2.04	0.25
phs000309	2897	7380	38.66	26.2	12.46
phs000314	1794	9999	0.19	0.01	0.18
phs000315	4983	9761	2.47	2.39	0.08
phs000328	58	7297	28.28	27.03	1.25
phs000331	823	9998	0.08	0.02	0.06
phs000332	1926	10000	0.78	0	0.78
phs000333	2622	9438	5.89	5.62	0.27
phs000335	4204	9971	0.32	0.29	0.03
phs000337	10	9685	3.26	3.15	0.11
phs000340	162	7298	27.26	27.02	0.24
phs000341	161	7298	27.48	27.02	0.46
phs000342	5579	9993	17.4	0.07	17.33
phs000343	2157	9800	2.19	2	0.19
phs000344	896	10000	0.19	0	0.19
phs000345	1028	10000	0.45	0	0.45
phs000346	11884	10000	0.26	0	0.26
phs000351	4909	10000	0.18	0	0.18
phs000352	91	7298	27.83	27.02	0.81
phs000353	2179	9802	2.2	1.98	0.22
phs000357	833	9684	3.35	3.16	0.19
phs000358	1383	9778	2.28	2.22	0.06
phs000359	2	2144	79	78.56	0.44
phs000361	5754	9982	0.37	0.18	0.19
phs000364	47	7292	29.95	27.08	2.87
phs000367	723	9976	0.39	0.24	0.15
phs000368	4099	9995	0.13	0.05	0.08
phs000371	2990	9997	49.15	0.03	49.12
phs000372	6065	10000	0.49	0	0.49
phs000381	1231	9005	10.06	9.95	0.11
phs000383	3912	9997	0.18	0.03	0.15
phs000385	2	4031	59.91	59.69	0.22
phs000386	12262	9450	5.7	5.5	0.2
phs000387	909	9005	10.06	9.95	0.11
phs000388	2867	8947	11.13	10.53	0.6
phs000389	1726	9747	2.59	2.53	0.06
phs000390	1617	9450	6	5.5	0.5
phs000394	1022	9777	2.32	2.23	0.09
phs000395	994	9786	2.26	2.14	0.12
phs000397	5013	9996	0.17	0.04	0.13
phs000404	3530	9997	0.3	0.03	0.27
phs000406	57	10000	0.17	0	0.17
phs000407	923	6845	33.06	31.55	1.51
phs000408	967	9005	10.07	9.95	0.12
phs000409	152	7298	28.09	27.02	1.07
phs000413	33	9441	7.33	5.59	1.74
phs000415	176	10000	0.12	0	0.12
phs000416	1744	9994	0.93	0.06	0.87
phs000417	270	9999	0.04	0.01	0.03
phs000420	13331	9450	19.04	5.5	13.54
phs000421	4782	9990	0.4	0.1	0.3
phs000424	191	9907	1.03	0.93	0.1
phs000425	2947	9804	2.08	1.96	0.12
phs000426	673	7401	27.29	25.99	1.3
phs000428	13256	9970	0.61	0.3	0.31
phs000429	1877	9701	3.19	2.99	0.2
phs000430	966	9982	0.41	0.18	0.23
phs000431	3617	9992	2.31	0.08	2.23
phs000433	4358	9449	6.22	5.51	0.71
phs000436	1205	10000	0.27	0	0.27
phs000438	663	9956	0.48	0.44	0.04
phs000439	1888	9827	1.76	1.73	0.03
phs000440	959	9927	0.78	0.73	0.05
phs000444	1389	9656	3.59	3.44	0.15
phs000448	3096	9804	2.2	1.96	0.24
phs000449	172	9891	2.79	1.09	1.7
phs000454	3778	9316	7.6	6.84	0.76
phs000456	2560	9973	0.34	0.27	0.07
phs000460	1682	9998	0.09	0.02	0.07
phs000462	1035	9858	1.59	1.42	0.17
phs000481	586	10000	0.12	0	0.12
phs000486	5083	9028	10.18	9.72	0.46
phs000490	6679	10000	0.15	0	0.15
phs000494	990	10000	2.08	0	2.08
phs000495	1041	4290	57.27	57.1	0.17
phs000496	3175	9781	2.26	2.19	0.07
phs000499	2189	9477	5.84	5.23	0.61
phs000502	16	7051	29.78	29.49	0.29
phs000507	1261	9976	0.51	0.24	0.27
phs000517	3790	9981	1.07	0.19	0.88
phs000519	4033	9982	0.26	0.18	0.08
phs000523	1799	6787	32.35	32.13	0.22
phs000524	3598	9662	3.47	3.38	0.09
phs000541	3	7145	29.37	28.55	0.82
phs000545	764	9678	3.32	3.22	0.1
phs000547	3406	9637	3.81	3.63	0.18
phs000553	6	6210	38.75	37.9	0.85
phs000560	507	9884	1.27	1.16	0.11
phs000571	2011	10000	0.75	0	0.75
phs000572	578	9961	0.46	0.39	0.07
phs000583	1616	9929	1.31	0.71	0.6
phs000607	1340	10000	44.97	0	44.97
phs000614	1	3992	60.08	60.08	0
phs000615	11579	9932	0.75	0.68	0.07
phs000616	858	9999	1.95	0.01	1.94
phs000618	2229	9963	0.47	0.37	0.1
phs000620	5960	9797	2.04	2.03	0.01
phs000621	215	9802	2.2	1.98	0.22
phs000622	3683	9974	0.36	0.26	0.1
phs000629	1602	9991	0.18	0.09	0.09
phs000634	2320	9257	7.56	7.43	0.13
phs000635	246	10000	0.04	0	0.04
phs000637	1267	7297	27.74	27.03	0.71
phs000638	2487	7398	27.86	26.02	1.84
phs000647	7	9462	5.39	5.38	0.01
phs000648	8377	9977	0.3	0.23	0.07
phs000649	228	9379	6.21	6.21	0
phs000650	267	9834	1.75	1.66	0.09
phs000651	856	10000	83.18	0	83.18
phs000652	7072	10000	0.3	0	0.3
phs000654	219	1870	89.12	81.3	7.82
phs000655	106	10000	0.67	0	0.67
phs000658	1441	8368	16.4	16.32	0.08
phs000660	12	2924	82.3	70.76	11.54
phs000663	565	9944	0.59	0.56	0.03
phs000667	237	10000	0	0	0
phs000670	529	9917	0.84	0.83	0.01
phs000672	4169	10000	0.78	0	0.78
phs000674	78486	5883	57.4	41.17	16.23
phs000675	5740	9995	0.24	0.05	0.19
phs000678	3454	9873	1.3	1.27	0.03
phs000679	1001	9991	0.13	0.09	0.04
phs000682	162	9982	0.18	0.18	0
phs000686	2236	9911	0.96	0.89	0.07
phs000704	1327	9778	2.27	2.22	0.05
phs000705	1933	9778	2.28	2.22	0.06
phs000708	199	9999	0.19	0.01	0.18
phs000711	33	5115	87.55	48.85	38.7
phs000714	2852	9450	6.66	5.5	1.16
phs000716	9178	9997	0.49	0.03	0.46
phs000718	2289	9872	1.32	1.28	0.04
phs000726	972	9993	0.22	0.07	0.15
phs000732	17	9714	2.93	2.86	0.07
phs000733	4138	9857	1.49	1.43	0.06
phs000734	717	9999	0.28	0.01	0.27
phs000737	1315	6758	32.51	32.42	0.09
phs000741	36	8747	12.93	12.53	0.4
phs000750	250	9414	6.34	5.86	0.48
phs000751	1616	9200	8.04	8	0.04
phs000753	2290	9997	0.21	0.03	0.18
phs000754	10	3868	88.45	61.32	27.13
phs000763	2058	9983	0.59	0.17	0.42
phs000765	10978	10000	0.56	0	0.56
phs000774	12248	4540	54.63	54.6	0.03
phs000779	2806	8842	67.08	11.58	55.5
phs000784	1000	9432	5.98	5.68	0.3
phs000789	2527	9801	2.06	1.99	0.07
phs000796	3239	9986	0.19	0.14	0.05
phs000798	4	8885	11.45	11.15	0.3
phs000799	5152	8864	14.13	11.36	2.77
phs000800	484	9969	0.39	0.31	0.08
phs000802	2225	10000	0.39	0	0.39
phs000807	1914	9933	0.84	0.67	0.17
phs000812	12501	9998	0.57	0.02	0.55
phs000816	6	8752	23.82	12.48	11.34
phs000818	2835	10000	0.38	0	0.38
phs000820	543	9999	0.14	0.01	0.13
phs000832	381	8970	10.42	10.3	0.12
phs000837	6	9266	7.34	7.34	0
phs000838	932	9916	0.97	0.84	0.13
phs000839	145	9873	1.3	1.27	0.03
phs000843	663	9998	0.08	0.02	0.06
phs000844	293	9998	0.08	0.02	0.06
phs000851	5367	9969	0.41	0.31	0.1
phs000863	650	9998	0.17	0.02	0.15
phs000864	3992	9995	0.61	0.05	0.56
phs000869	6929	9745	2.59	2.55	0.04
phs000874	950	9115	9.28	8.85	0.43
phs000880	13405	9880	1.29	1.2	0.09
phs000888	55029	9980	0.43	0.2	0.23
phs000891	839	10000	0.39	0	0.39
phs000892	44	9947	3.58	0.53	3.05
phs000894	555	9144	8.62	8.56	0.06
phs000903	2613	9919	0.88	0.81	0.07
phs000905	11	9978	3.96	0.22	3.74
phs000912	1165	9368	6.91	6.32	0.59
phs000913	5	8828	12.8	11.72	1.08
phs000914	3119	9413	5.98	5.87	0.11
phs000926	4	9826	1.79	1.74	0.05
phs000927	74	2976	82.63	70.24	12.39
phs000942	257	9568	39.96	4.32	35.64
phs000944	4929	5075	49.27	49.25	0.02
phs000949	3328	9880	1.25	1.2	0.05
phs000952	2871	9804	2.39	1.96	0.43
phs000955	4129	10000	0.35	0	0.35
phs000957	9212	4510	54.91	54.9	0.01
phs000960	63	10000	0.29	0	0.29
phs000961	2317	9733	29.4	2.67	26.73
phs000963	5890	9848	1.63	1.52	0.11
phs000971	1001	10000	70.93	0	70.93
phs000975	794	9977	0.32	0.23	0.09
phs000976	3360	9873	1.39	1.27	0.12
phs000982	2847	9768	2.4	2.32	0.08
phs000984	208	9709	2.94	2.91	0.03
phs000985	471	9996	0.11	0.04	0.07
phs001002	761	9891	1.12	1.09	0.03
phs001008	1024	9812	1.95	1.88	0.07
phs001012	1177	6680	33.45	33.2	0.25
phs001013	354	9857	1.53	1.43	0.1
phs001014	173	9812	1.93	1.88	0.05
phs001028	9	5590	54.85	44.1	10.75
phs001031	142	9969	0.5	0.31	0.19
phs001043	4665	9996	2.36	0.04	2.32
phs001057	993	9778	2.28	2.22	0.06
phs001074	250	9996	0.17	0.04	0.13
